# Supplementary material for: Predicting the Assembly of the Transmembrane Domains of Viral Channel Forming Proteins and Peptide Drug Screening Using a Docking Approach
Source: Biomolecules. 2022 Dec 10;12(12):1844. doi: 10.3390/biom12121844 (PMC9775931; doi:10.3390/biom12121844)
Supplement: Supplementary file 1 [file biomolecules-12-01844-s001.zip]

Archive with 1 entries (1 files):
- biomolecules-2059268-supplementary.pdf
